# Supplementary material for: Microanalytical Characterization of an Innovative Modern Mural Painting Technique by SEM-EDS, NMR and Micro-ATR-FTIR among Others
Source: Molecules. 2023 Jan 5;28(2):564. doi: 10.3390/molecules28020564 (PMC9861809; doi:10.3390/molecules28020564)
Supplement: Supplementary file 1 [file molecules-28-00564-s001.zip]

Archive with 1 entries (1 files):
- molecules-2098463-supplementary.pdf
